# Supplementary material for: Medium-term storage of calf beddings affects bacterial community and effectiveness to inactivate zoonotic bacteria
Source: PLoS One. 2023 Dec 15;18(12):e0295843. doi: 10.1371/journal.pone.0295843 (PMC10723701; doi:10.1371/journal.pone.0295843)
Supplement: S1 Table — (XLSX) [file pone.0295843.s002.xlsx]

## Sheet: bacterial counts
	Confirmed recovered counts (Log MPN per g dry weight bedding)
							Incubation time (days)
	Bacterial target	inoculum	bedding	0	7	14	21	35	70
	E. coli O157	O157	Straw, Unstored	6.37809	nd	8.20106	7.5716	7.38593	4.1003
				6.64983	nd	8.20106	7.5716	6.9742	5.93397
				6.37809	nd	7.45432	7.5716	7.38593	2.02739
			Straw, Pre-stored	6.61219	9.37918	7.59784	7.17948	6.49669	6.42319
				6.61219	8.96745	8.34458	6.97187	7.49669	6.42319
				7.35893	8.63244	7.93285	7.17948	6.49669	4.42319
			Straw + manure, Unstored	7.10376	nd	3.70807	4.34093	1.9967	0.45777
				7.10376	nd	4.06025	3.9292	2.01094	0.729511
				7.10376	nd	4.46774	3.32245	3.42266	0.45777
			Straw + manure, Pre-stored	6.85303	5.42359	4.87599	4.42897	4.3589	0.760351
				7.59977	5.62771	4.87599	4.91564	3.81627	3.36711
				6.81062	5.62771	4.60425	4.22136	4.15129	2.36711
		p	Straw, Unstored	-1.68261	nd	0.483609	nd	-1.39222	-1.40572
				-1.02939	nd	0.483609	nd	-1.39222	-1.40572
				-1.38158	nd	0.483609	nd	-1.39222	-1.40572
			Straw, Pre-stored	-1.41922	1.97392	nd	-1.48191	nd	-1.655
				1.9425	-1.21171	nd	-1.48191	nd	-1.655
				0.942505	-1.3878	nd	-1.48191	nd	-1.655
			Straw + manure, Unstored	-1.56369	nd	-1.59296	nd	-1.65652	0.335721
				-0.910478	nd	-1.29193	nd	-0.324078	-0.317491
				-1.56369	nd	-1.59296	nd	-1.65652	-0.317491
			Straw + manure, Pre-stored	0.0946178	-1.50246	nd	-1.46267	nd	0.868352
				-1.17838	-1.50246	nd	-1.46267	nd	-0.909799
				-1.47941	-1.50246	nd	-1.46267	nd	-1.21083
	Salmonella spp.	S. enterica	Straw, Unstored	6.98485	nd	7.78933	7.5716	7.38593	6.58245
				7.39657	nd	7.45432	7.5716	7.38593	5.17072
				7.19245	nd	8.20106	7.5716	7.38593	5.83571
			Straw, Pre-stored	6.31794	8.61255	8.37389	8.24792	7.52209	6.42273
				6.58969	8.61255	7.96216	7.91291	6.79383	5.63358
				6.31794	8.61255	9.37389	7.24793	6.79383	4.40424
			Straw + manure, Unstored	7.10376	nd	4.73948	4.62348	4.70521	1.84375
				7.10376	nd	4.98107	3.9292	2.40418	5.14478
				7.10376	nd	4.46774	3.9292	3.01094	2.11549
			Straw + manure, Pre-stored	6.86189	9.59639	4.78339	4.41468	4.22379	2.99377
				6.59015	6.59639	5.02499	4.60031	4.22379	2.58204
				7.40451	5.84965	5.32602	4.41468	4.61703	2.58204
		p	Straw, Unstored	-1.68261	nd	nd	-1.15878	nd	-1.22962
				-1.68261	nd	nd	-1.45981	nd	-1.40572
				-1.68261	nd	nd	-1.45981	nd	0.469345
			Straw, Pre-stored	-1.66563	nd	-1.20769	nd	0.443009	-1.35397
				-1.66563	nd	-1.38378	nd	-0.28525	-1.655
				-1.66563	nd	1.90626	nd	-0.964476	-1.655
			Straw + manure, Unstored	-1.56369	nd	nd	-1.73825	nd	-1.31749
				-1.56369	nd	nd	-1.43722	nd	-1.31749
				-1.56369	nd	nd	-1.08504	nd	-1.31749
			Straw + manure, Pre-stored	-1.161	nd	-0.985418	nd	-1.10477	-1.21083
				-1.161	nd	-0.985418	nd	0.654898	-1.03474
				-0.917967	nd	-0.789124	nd	0.654898	-1.21083
	nd: not determined

## Sheet: pH and dry matter content
	pH		Incubation time (days)
	bedding	inoculum	0	70
	Straw, Unstored	p	7	8.95
		O157	7.04	8.92
		salmonella	7.02	8.74
	Straw, Pre-stored	p	7	8.8
		O157	6.77	8.76
		salmonella	6.89	8.66
	Straw + manure, Unstored	p	7.95	8.5
		O157	7.96	8.55
		salmonella	8.01	8.13
	Straw + manure, Pre-stored	p	7.98	7.47
		O157	8.13	7.2
		salmonella	8.21	6.71
	% moisture content		Incubation time (days)
	bedding	inoculum	0	70
	Straw, Unstored	p	54.0464	49.0967
		O157	47.016	12.685
		salmonella	54.4842	37.2286
	Straw, Pre-stored	p	53.6949	9.62875
		O157	60.8613	9.42279
		salmonella	44.6964	9.3258
	Straw + manure, Unstored	p	62.2027	58.4547
		O157	64.6029	59.92
		salmonella	63.3415	67.041
	Straw + manure, Pre-stored	p	71.0243	67.5018
		O157	67.8014	60.0629
		salmonella	70.4505	75.6533

## Sheet: Relative Abundance
Relative abundance (mean ± standard errors)
	Straw										Straw + manure
	0			35			70			0			35			70
	Unstored	Pre-stored		Unstored	Pre-stored		Unstored	Pre-stored		Unstored	Pre-stored		Unstored	Pre-stored		Unstored	Pre-stored
Proteobacteria	85.88 ± 3.25	87.61 ± 2.07		52.41 ± 6.66	46.7 ± 8.18		32.95 ± 10.22	47.52 ± 10.3		37.1 ± 0.64	30.8 ± 0.26		35.5 ± 1.56	25.36 ± 0.46		33.91 ± 1.83	26.33 ± 0.31
Bacteroidota	6.15 ± 1.46	4.47 ± 0.32		9.07 ± 1.95	25.45 ± 8.63		23.34 ± 10.83	23.32 ± 7.03		45.15 ± 1.28	49.15 ± 0.63		48.08 ± 1.81	44.87 ± 1.39		47.09 ± 1.4	43.79 ± 1.54
Actinobacteriota	0.11 ± 0.01	0.34 ± 0.07		27.26 ± 5.77	20 ± 3.84		38.66 ± 12.08	23.38 ± 4.25		5 ± 0.66	5.7 ± 0.18		5.45 ± 0.32	6.74 ± 0.24		5.42 ± 0.3	7.03 ± 0.29
Firmicutes	7.22 ± 2.48	7 ± 2.02		10.6 ± 2.07	7.24 ± 1.94		4.14 ± 1.08	5.32 ± 1.09		6.93 ± 0.28	1.63 ± 0.08		2.67 ± 0.69	1.57 ± 0.11		1.61 ± 0.41	1.61 ± 0.21
Myxococcota	0.06 ± 0.01	0.07 ± 0.01		0.01 ± 0	0.03 ± 0.01		0.13 ± 0.09	0.03 ± 0.02		1.2 ± 0.05	4.63 ± 0.44		2.73 ± 0.49	9.18 ± 0.76		4.81 ± 0.83	9.54 ± 0.68
Acidobacteriota	0 ± 0	0 ± 0		0 ± 0	0 ± 0		0 ± 0	0 ± 0		0.01 ± 0	0.96 ± 0.16		0.08 ± 0.05	3.89 ± 0.19		1.35 ± 0.75	4.19 ± 0.3
Gemmatimonadota	0 ± 0	0.01 ± 0		0 ± 0	0 ± 0		0.02 ± 0.01	0 ± 0		0.28 ± 0.01	1.19 ± 0.04		0.88 ± 0.2	1.78 ± 0.07		1.47 ± 0.35	1.5 ± 0.09
Verrucomicrobiota	0.01 ± 0	0.01 ± 0		0 ± 0	0 ± 0		0.25 ± 0.24	0 ± 0		0.61 ± 0.02	2.94 ± 0.23		1.83 ± 0.24	1.78 ± 0.11		1.68 ± 0.16	1.51 ± 0.13
Dependentiae	0 ± 0	0 ± 0		0 ± 0	0 ± 0		0 ± 0	0 ± 0		0 ± 0	0.02 ± 0.01		0 ± 0	1.14 ± 0.18		0 ± 0	1.56 ± 0.24
Desulfobacterota	0 ± 0	0 ± 0		0 ± 0	0 ± 0		0.01 ± 0	0 ± 0		0.8 ± 0.07	0.28 ± 0.02		0.55 ± 0.1	0.72 ± 0.09		0.36 ± 0.09	0.55 ± 0.09
Spirochaetota	0 ± 0	0 ± 0		0 ± 0	0 ± 0		0 ± 0	0 ± 0		0.06 ± 0	0.22 ± 0.03		0.03 ± 0.01	0.73 ± 0.15		0.15 ± 0.06	0.46 ± 0.08
Unassigned	0.04 ± 0.01	0.03 ± 0.01		0.1 ± 0.02	0.12 ± 0.03		0.04 ± 0.02	0.09 ± 0.02		0.38 ± 0.02	0.29 ± 0.03		0.34 ± 0.04	0.1 ± 0.01		0.26 ± 0.04	0.07 ± 0.01
Chloroflexi	0 ± 0	0 ± 0		0 ± 0	0 ± 0		0 ± 0	0 ± 0		0 ± 0	0.04 ± 0		0.01 ± 0	0.22 ± 0.02		0.04 ± 0.02	0.33 ± 0.05
Bdellovibrionota	0 ± 0	0 ± 0		0 ± 0	0 ± 0		0 ± 0	0 ± 0		0.13 ± 0	0.27 ± 0.02		0.11 ± 0.01	0.29 ± 0.03		0.1 ± 0.02	0.24 ± 0.03
Fibrobacterota	0 ± 0	0.01 ± 0		0 ± 0	0 ± 0		0 ± 0	0 ± 0		0.21 ± 0.02	0.16 ± 0.01		0.16 ± 0.03	0.2 ± 0.04		0.1 ± 0.01	0.08 ± 0.02
Sumerlaeota	0 ± 0	0 ± 0		0 ± 0	0 ± 0		0.01 ± 0.01	0 ± 0		0.06 ± 0.01	0.08 ± 0.01		0.11 ± 0.02	0.09 ± 0.01		0.1 ± 0.02	0.06 ± 0.01
Hydrogenedentes	0 ± 0	0 ± 0		0 ± 0	0 ± 0		0 ± 0	0 ± 0		0 ± 0	0.03 ± 0.01		0 ± 0	0.07 ± 0.01		0.01 ± 0	0.06 ± 0.01
Planctomycetota	0 ± 0	0 ± 0		0 ± 0	0 ± 0		0 ± 0	0 ± 0		0 ± 0	0.01 ± 0		0.01 ± 0	0 ± 0		0.01 ± 0	0.01 ± 0
Abditibacteriota	0 ± 0	0 ± 0		0 ± 0	0 ± 0		0 ± 0	0 ± 0		0 ± 0	0.01 ± 0		0 ± 0	0.01 ± 0		0.01 ± 0	0.01 ± 0
